# Supplementary material for: Microbial Community Succession and Organic Pollutants Removal During Olive Mill Waste Sludge and Green Waste Co-composting
Source: Front Microbiol. 2022 Feb 21;12:814553. doi: 10.3389/fmicb.2021.814553 (PMC8899611; doi:10.3389/fmicb.2021.814553)
Supplement: Supplementary file 1 [file Data_Sheet_1.ZIP]

Archive with 3 entries (3 files):
- pearson correlation bacteria S1.xlsx
- Pearson correlation fungi family S1.xlsx
- S2.docx
