# Supplementary material for: Microbial Community Succession and Organic Pollutants Removal During Olive Mill Waste Sludge and Green Waste Co-composting
Source: Front Microbiol. 2022 Feb 21;12:814553. doi: 10.3389/fmicb.2021.814553 (PMC8899611; doi:10.3389/fmicb.2021.814553)
Supplement: Supplementary file 1 [file Data_Sheet_1.ZIP › pearson correlation bacteria S1.xlsx]

## Sheet: Feuil1
Pearson's r	T°	pH	EC	TOC	TKN	DR	TLEP	WSPP	streptomycetaceae	brucellaceae	bacillaceae	rhodobacteraceae	beutenbergiaceae	dermabacteraceae	halomonadaceae	cellulomonadaceae	nocardiaceae	moraxellaceae	staphylococcaceae	alcaligenaceae	microbacteriaceae	promicromonosporaceae	yersiniaceae	pseudomonadaceae	hyphomicrobiaceae	corynebacteriaceae	cellvibrionaceae	actinomycetaceae	sphingomonadaceae	enterococcaceae	erwiniaceae	cyclobacteriaceae	carnobacteriaceae	lactobacillaceae	planococcaceae	sphingobacteriaceae	rhizobiaceae	aurantimonadaceae	leuconostocaceae	erythrobacteraceae	brevibacteriaceae	bifidobacteriaceae	intrasporangiaceae	xanthomonadaceae	nocardiopsaceae	nocardioidaceae	enterobacteriaceae	alcanivoracaceae	mycobacteriaceae
T°	-	-0.454196	-0.143116	0.209656	0.627111	0.0455475	-0.133459	-0.387796	-0.581488	-0.669267	-0.0867712	-0.677666	-0.127645	-0.585783	-0.682497	-0.583015	-0.603947	-0.0597049	-0.705133	-0.584972	-0.555455	-0.582478	0.672854	0.580865	-0.594177	0.142108	-0.581488	0.619632	-0.581488	0.480459	0.467235	-0.581488	-0.264608	0.615087	-0.505121	-0.583514	-0.701355	-0.613422	0.0857735	-0.581488	-0.694106	0.614443	-0.581488	0.55859	-0.615603	-0.581488	0.620079	-0.581488	-0.60747
pH	-0.454196	-	0.930213	-0.965204	0.370029	0.860056	0.907853	0.970667	0.932921	0.280558	-0.741612	0.318453	-0.701336	0.929069	0.75931	0.931571	0.910735	-0.766733	0.533908	0.929809	0.952959	0.932049	-0.296213	-0.00430731	0.921027	-0.915823	0.932921	-0.108593	0.932921	-0.98694	-0.990149	0.932921	-0.544609	-0.897606	-0.163472	0.931125	0.657695	0.899671	-0.881036	0.932921	0.708502	-0.0935741	0.932921	0.0490093	0.896958	0.932921	-0.109904	0.932921	0.906753
EC	-0.143116	0.930213	-	-0.97441	0.656143	0.973184	0.987835	0.957354	0.765448	-0.0482077	-0.917643	-0.00854566	-0.893476	0.758517	0.505188	0.763007	0.726812	-0.93183	0.228388	0.759841	0.803583	0.763869	0.0318885	0.322049	0.74437	-0.992841	0.765448	0.221711	0.765448	-0.885622	-0.896828	0.765448	-0.787001	-0.705158	-0.475945	0.762204	0.375529	0.708514	-0.983812	0.765448	0.439131	0.236383	0.765448	0.371965	0.704108	0.765448	0.220427	0.765448	0.720163
TOC	0.209656	-0.965204	-0.97441	-	-0.591645	-0.949187	-0.945085	-0.94207	-0.86887	-0.145857	0.818889	-0.184703	0.78506	-0.863719	-0.658326	-0.86706	-0.839735	0.839622	-0.410309	-0.864705	-0.896528	-0.867699	0.161877	-0.130992	-0.853099	0.953051	-0.86887	-0.0277405	-0.86887	0.950632	0.957176	-0.86887	0.648265	0.822995	0.293984	-0.866463	-0.544496	-0.825607	0.928744	-0.86887	-0.600902	-0.0427023	-0.86887	-0.183206	-0.822176	-0.86887	-0.0264332	-0.86887	-0.834624
TKN	0.627111	0.370029	0.656143	-0.591645	-	0.75295	0.626343	0.416818	0.183976	-0.463899	-0.72284	-0.440441	-0.731459	0.176184	-0.0699887	0.181223	0.141492	-0.715813	-0.285761	0.177667	0.228386	0.182194	0.454331	0.60637	0.160519	-0.63086	0.183976	0.558253	0.183976	-0.336093	-0.352715	0.183976	-0.7418	-0.118609	-0.669737	0.180319	-0.17635	0.122115	-0.660392	0.183976	-0.125459	0.565596	0.183976	0.628392	0.117514	0.183976	0.557605	0.183976	0.1344
DR	0.0455475	0.860056	0.973184	-0.949187	0.75295	-	0.973175	0.897119	0.670896	-0.16109	-0.936257	-0.122669	-0.918866	0.663212	0.392494	0.668187	0.62831	-0.94595	0.110675	0.664678	0.71358	0.669144	0.145303	0.421244	0.647589	-0.973251	0.670896	0.326995	0.670896	-0.808602	-0.822084	0.670896	-0.834984	-0.604686	-0.56306	0.667296	0.259095	0.608337	-0.973667	0.670896	0.324194	0.340857	0.670896	0.467628	0.603544	0.670896	0.32578	0.670896	0.621039
TLEP	-0.133459	0.907853	0.987835	-0.945085	0.626343	0.973175	-	0.964644	0.704636	-0.142758	-0.953988	-0.103218	-0.934879	0.696923	0.423419	0.701918	0.661848	-0.964778	0.136149	0.698395	0.747406	0.702877	0.126507	0.411515	0.681232	-0.999274	0.704636	0.313929	0.704636	-0.842066	-0.855411	0.704636	-0.844679	-0.638069	-0.558922	0.701023	0.287706	0.641746	-0.997858	0.704636	0.353998	0.328266	0.704636	0.459646	0.636919	0.704636	0.312673	0.704636	0.654533
WSPP	-0.387796	0.970667	0.957354	-0.94207	0.416818	0.897119	0.964644	-	0.822021	0.0634015	-0.857566	0.102449	-0.827941	0.816137	0.591264	0.819951	0.788982	-0.87546	0.332008	0.817262	0.853999	0.820682	-0.0794893	0.21116	0.804067	-0.966345	0.822021	0.109518	0.822021	-0.919697	-0.928184	0.822021	-0.704447	-0.770229	-0.369714	0.819269	0.47117	0.773145	-0.948577	0.822021	0.530406	0.124303	0.822021	0.262212	0.769315	0.822021	0.108226	0.822021	0.783241
streptomycetaceae	-0.581488	0.932921	0.765448	-0.86887	0.183976	0.670896	0.704636	0.822021	-	0.601288	-0.461172	0.632655	-0.408413	0.999941	0.941097	0.999993	0.998279	-0.495035	0.798659	0.999962	0.99806	0.999997	-0.614317	-0.35611	0.999472	-0.72104	1	-0.451945	1	-0.976016	-0.970201	1	-0.216541	-0.995953	0.193795	0.999987	0.882144	0.996372	-0.662685	1	0.912946	-0.438383	1	-0.305621	0.995818	1	-0.453125	1	0.997661
brucellaceae	-0.669267	0.280558	-0.0482077	-0.145857	-0.463899	-0.16109	-0.142758	0.0634015	0.601288	-	0.431692	0.999206	0.48378	0.6099	0.836053	0.604342	0.647113	0.396598	0.961069	0.608269	0.550374	0.603266	-0.999865	-0.960775	0.626931	0.120092	0.601288	-0.984523	0.601288	-0.41292	-0.389763	0.601288	0.64987	-0.670669	0.900411	0.605342	0.906751	0.66711	0.199928	0.601288	0.875014	-0.981755	0.601288	-0.944567	0.671776	0.601288	-0.984754	0.601288	0.654497
bacillaceae	-0.0867712	-0.741612	-0.917643	0.818889	-0.72284	-0.936257	-0.953988	-0.857566	-0.461172	0.431692	-	0.395401	0.998283	-0.451543	-0.133975	-0.457773	-0.408342	0.999257	0.16565	-0.453377	-0.515522	-0.458972	-0.416834	-0.664914	-0.432101	0.947336	-0.461172	-0.583097	-0.461172	0.643277	0.662428	-0.461172	0.966121	0.379557	0.781116	-0.456656	0.0110842	-0.383983	0.970117	-0.461172	-0.05893	-0.595334	-0.461172	-0.703912	-0.378175	-0.461172	-0.582022	-0.461172	-0.399445
rhodobacteraceae	-0.677666	0.318453	-0.00854566	-0.184703	-0.440441	-0.122669	-0.103218	0.102449	0.632655	0.999206	0.395401	-	0.448517	0.640998	0.857254	0.635614	0.676983	0.359698	0.971317	0.639419	0.583211	0.634572	-0.999725	-0.94896	0.657481	0.0804315	0.632655	-0.976756	0.632655	-0.448888	-0.426154	0.632655	0.619064	-0.699698	0.882358	0.636583	0.922835	0.696269	0.160721	0.632655	0.893611	-0.973397	0.632655	-0.930732	0.700764	0.632655	-0.977039	0.632655	0.684108
beutenbergiaceae	-0.127645	-0.701336	-0.893476	0.78506	-0.731459	-0.918866	-0.934879	-0.827941	-0.408413	0.48378	0.998283	0.448517	-	-0.398511	-0.0757053	-0.404917	-0.354179	0.995284	0.223124	-0.400396	-0.464452	-0.40615	-0.469356	-0.707518	-0.378542	0.926954	-0.408413	-0.629676	-0.408413	0.597332	0.617416	-0.408413	0.979578	0.324721	0.816344	-0.403768	0.069629	-0.329246	0.954241	-0.408413	-0.000363288	-0.64137	-0.408413	-0.744303	-0.323308	-0.408413	-0.628648	-0.408413	-0.345067
dermabacteraceae	-0.585783	0.929069	0.758517	-0.863719	0.176184	0.663212	0.696923	0.816137	0.999941	0.6099	-0.451543	0.640998	-0.398511	-	0.944701	0.999976	0.998855	-0.485604	0.805125	0.999998	0.997328	0.999965	-0.62282	-0.366201	0.999765	-0.713499	0.999941	-0.461572	0.999941	-0.973603	-0.967522	0.999941	-0.205963	-0.996867	0.2044	0.999984	0.88719	0.997235	-0.654542	0.999941	0.917308	-0.448084	0.999941	-0.315907	0.996748	0.999941	-0.462746	0.999941	0.998343
halomonadaceae	-0.682497	0.75931	0.505188	-0.658326	-0.0699887	0.392494	0.423419	0.591264	0.941097	0.836053	-0.133975	0.857254	-0.0757053	0.944701	-	0.942384	0.959307	-0.172078	0.955101	0.944025	0.918218	0.941932	-0.844943	-0.651104	0.951586	-0.444275	0.941097	-0.726958	0.941097	-0.844914	-0.831121	0.941097	0.126329	-0.967679	0.514107	0.942803	0.989439	0.96646	-0.370421	0.941097	0.997158	-0.716475	0.941097	-0.609578	0.968054	0.941097	-0.727866	0.941097	0.962008
cellulomonadaceae	-0.583015	0.931571	0.763007	-0.86706	0.181223	0.668187	0.701918	0.819951	0.999993	0.604342	-0.457773	0.635614	-0.404917	0.999976	0.942384	-	0.998496	-0.491706	0.800956	0.999988	0.997814	0.999999	-0.617333	-0.359683	0.999589	-0.718383	0.999993	-0.455356	0.999993	-0.975176	-0.969266	0.999993	-0.212803	-0.99629	0.197548	0.999999	0.88394	0.99669	-0.659814	0.999993	0.914501	-0.44182	0.999993	-0.309263	0.99616	0.999993	-0.456534	0.999993	0.997916
nocardiaceae	-0.603947	0.910735	0.726812	-0.839735	0.141492	0.62831	0.661848	0.788982	0.998279	0.647113	-0.408342	0.676983	-0.354179	0.998855	0.959307	0.998496	-	-0.443228	0.832576	0.998755	0.992691	0.998421	-0.659535	-0.410298	0.999657	-0.679163	0.998279	-0.503482	0.998279	-0.961569	-0.954321	0.998279	-0.158914	-0.99951	0.250995	0.998564	0.908247	0.999648	-0.617625	0.998279	0.935306	-0.490338	0.998279	-0.360934	0.999462	0.998279	-0.504625	0.998279	0.999953
moraxellaceae	-0.0597049	-0.766733	-0.93183	0.839622	-0.715813	-0.94595	-0.964778	-0.87546	-0.495035	0.396598	0.999257	0.359698	0.995284	-0.485604	-0.172078	-0.491706	-0.443228	-	0.127509	-0.4874	-0.548171	-0.492881	-0.381483	-0.635626	-0.466545	0.958977	-0.495035	-0.551345	-0.495035	0.672314	0.690814	-0.495035	0.955453	0.414941	0.756465	-0.490612	-0.0274717	-0.419292	0.97875	-0.495035	-0.0973693	-0.563918	-0.495035	-0.676007	-0.413581	-0.495035	-0.550241	-0.495035	-0.434489
staphylococcaceae	-0.705133	0.533908	0.228388	-0.410309	-0.285761	0.110675	0.136149	0.332008	0.798659	0.961069	0.16565	0.971317	0.223124	0.805125	0.955101	0.800956	0.832576	0.127509	-	0.803903	0.759642	0.800148	-0.965473	-0.846744	0.817789	-0.158893	0.798659	-0.897769	0.798659	-0.648497	-0.629046	0.798659	0.414563	-0.849513	0.745151	0.801708	0.98796	0.846977	-0.0785851	0.798659	0.974709	-0.890995	0.798659	-0.817077	0.8503	0.798659	-0.898351	0.798659	0.837924
alcaligenaceae	-0.584972	0.929809	0.759841	-0.864705	0.177667	0.664678	0.698395	0.817262	0.999962	0.608269	-0.453377	0.639419	-0.400396	0.999998	0.944025	0.999988	0.998755	-0.4874	0.803903	-	0.997476	0.99998	-0.62121	-0.364287	0.999718	-0.714938	0.999962	-0.459747	0.999962	-0.97407	-0.968039	0.999962	-0.207975	-0.996702	0.202387	0.999993	0.886239	0.99708	-0.656095	0.999962	0.916488	-0.446245	0.999962	-0.313955	0.99658	0.999962	-0.460922	0.999962	0.998222
microbacteriaceae	-0.555455	0.952959	0.803583	-0.896528	0.228386	0.71358	0.747406	0.853999	0.99806	0.550374	-0.515522	0.583211	-0.464452	0.997328	0.918218	0.997814	0.992691	-0.548171	0.759642	0.997476	-	0.997903	-0.563998	-0.29724	0.99551	-0.762781	0.99806	-0.39553	0.99806	-0.987677	-0.983404	0.99806	-0.276904	-0.988425	0.132339	0.997731	0.85111	0.98914	-0.708026	0.99806	0.885767	-0.381574	0.99806	-0.245747	0.988197	0.99806	-0.396744	0.99806	0.99147
promicromonosporaceae	-0.582478	0.932049	0.763869	-0.867699	0.182194	0.669144	0.702877	0.820682	0.999997	0.603266	-0.458972	0.634572	-0.40615	0.999965	0.941932	0.999999	0.998421	-0.492881	0.800148	0.99998	0.997903	-	-0.616271	-0.358424	0.99955	-0.719321	0.999997	-0.454154	0.999997	-0.975474	-0.969597	0.999997	-0.214122	-0.996173	0.196225	0.999997	0.883309	0.99658	-0.660828	0.999997	0.913954	-0.440609	0.999997	-0.307979	0.996041	0.999997	-0.455333	0.999997	0.997828
yersiniaceae	0.672854	-0.296213	0.0318885	0.161877	0.454331	0.145303	0.126507	-0.0794893	-0.614317	-0.999865	-0.416834	-0.999725	-0.469356	-0.62282	-0.844943	-0.617333	-0.659535	-0.381483	-0.965473	-0.62121	-0.563998	-0.616271	-	0.956096	-0.639629	-0.103787	-0.614317	0.981515	-0.614317	0.427807	0.40482	-0.614317	-0.637312	0.682749	-0.893152	-0.618321	-0.913547	-0.679243	-0.183826	-0.614317	-0.882839	0.978503	-0.614317	0.939053	-0.68384	-0.614317	0.981767	-0.614317	-0.666814
pseudomonadaceae	0.580865	-0.00430731	0.322049	-0.130992	0.60637	0.421244	0.411515	0.21116	-0.35611	-0.960775	-0.664914	-0.94896	-0.707518	-0.366201	-0.651104	-0.359683	-0.410298	-0.635626	-0.846744	-0.364287	-0.29724	-0.358424	0.956096	-	-0.386281	-0.390701	-0.35611	0.994509	-0.35611	0.144142	0.119079	-0.35611	-0.835161	0.438653	-0.985741	-0.360855	-0.754244	-0.434345	-0.463815	-0.35611	-0.706438	0.99598	-0.35611	0.998569	-0.439995	-0.35611	0.99437	-0.35611	-0.419147
hyphomicrobiaceae	-0.594177	0.921027	0.74437	-0.853099	0.160519	0.647589	0.681232	0.804067	0.999472	0.626931	-0.432101	0.657481	-0.378542	0.999765	0.951586	0.999589	0.999657	-0.466545	0.817789	0.999718	0.99551	0.99955	-0.639629	-0.386281	-	-0.698148	0.999472	-0.480689	0.999472	-0.968428	-0.961816	0.999472	-0.184709	-0.998347	0.225566	0.999624	0.89698	0.998611	-0.638005	0.999472	0.925722	-0.467352	0.999472	-0.336394	0.99826	0.999472	-0.481848	0.999472	0.999355
corynebacteriaceae	0.142108	-0.915823	-0.992841	0.953051	-0.63086	-0.973251	-0.999274	-0.966345	-0.72104	0.120092	0.947336	0.0804315	0.926954	-0.713499	-0.444275	-0.718383	-0.679163	0.958977	-0.158893	-0.714938	-0.762781	-0.719321	-0.103787	-0.390701	-0.698148	-	-0.72104	-0.292222	-0.72104	0.854588	0.867443	-0.72104	0.832589	0.655847	0.540024	-0.717508	-0.309723	-0.659454	0.996729	-0.72104	-0.375513	-0.306673	-0.72104	-0.439376	-0.654718	-0.72104	-0.290957	-0.72104	-0.671993
cellvibrionaceae	-0.581488	0.932921	0.765448	-0.86887	0.183976	0.670896	0.704636	0.822021	1	0.601288	-0.461172	0.632655	-0.408413	0.999941	0.941097	0.999993	0.998279	-0.495035	0.798659	0.999962	0.99806	0.999997	-0.614317	-0.35611	0.999472	-0.72104	-	-0.451945	1	-0.976016	-0.970201	1	-0.216541	-0.995953	0.193795	0.999987	0.882144	0.996372	-0.662685	1	0.912946	-0.438383	1	-0.305621	0.995818	1	-0.453125	1	0.997661
actinomycetaceae	0.619632	-0.108593	0.221711	-0.0277405	0.558253	0.326995	0.313929	0.109518	-0.451945	-0.984523	-0.583097	-0.976756	-0.629676	-0.461572	-0.726958	-0.455356	-0.503482	-0.551345	-0.897769	-0.459747	-0.39553	-0.454154	0.981515	0.994509	-0.480689	-0.292222	-0.451945	-	-0.451945	0.24691	0.222332	-0.451945	-0.773016	0.53029	-0.962719	-0.456474	-0.818816	-0.526225	-0.368553	-0.451945	-0.776629	0.999885	-0.451945	0.987488	-0.531556	-0.451945	0.999999	-0.451945	-0.511861
sphingomonadaceae	-0.581488	0.932921	0.765448	-0.86887	0.183976	0.670896	0.704636	0.822021	1	0.601288	-0.461172	0.632655	-0.408413	0.999941	0.941097	0.999993	0.998279	-0.495035	0.798659	0.999962	0.99806	0.999997	-0.614317	-0.35611	0.999472	-0.72104	1	-0.451945	-	-0.976016	-0.970201	1	-0.216541	-0.995953	0.193795	0.999987	0.882144	0.996372	-0.662685	1	0.912946	-0.438383	1	-0.305621	0.995818	1	-0.453125	1	0.997661
enterococcaceae	0.480459	-0.98694	-0.885622	0.950632	-0.336093	-0.808602	-0.842066	-0.919697	-0.976016	-0.41292	0.643277	-0.448888	0.597332	-0.973603	-0.844914	-0.975176	-0.961569	0.672314	-0.648497	-0.97407	-0.987677	-0.975474	0.427807	0.144142	-0.968428	0.854588	-0.976016	0.24691	-0.976016	-	0.99968	-0.976016	0.42388	0.9525	0.0244237	-0.974897	-0.758456	-0.953948	0.809825	-0.976016	-0.802211	0.232204	-0.976016	0.0910091	-0.952044	-0.976016	0.248191	-0.976016	-0.958854
erwiniaceae	0.467235	-0.990149	-0.896828	0.957176	-0.352715	-0.822084	-0.855411	-0.928184	-0.970201	-0.389763	0.662428	-0.426154	0.617416	-0.967522	-0.831121	-0.969266	-0.954321	0.690814	-0.629046	-0.968039	-0.983404	-0.969597	0.40482	0.119079	-0.961816	0.867443	-0.970201	0.222332	-0.970201	0.99968	-	-0.970201	0.446642	0.944497	0.0496893	-0.968956	-0.741737	-0.946059	0.824398	-0.970201	-0.786861	0.20754	-0.970201	0.065804	-0.944005	-0.970201	0.223622	-0.970201	-0.95137
cyclobacteriaceae	-0.581488	0.932921	0.765448	-0.86887	0.183976	0.670896	0.704636	0.822021	1	0.601288	-0.461172	0.632655	-0.408413	0.999941	0.941097	0.999993	0.998279	-0.495035	0.798659	0.999962	0.99806	0.999997	-0.614317	-0.35611	0.999472	-0.72104	1	-0.451945	1	-0.976016	-0.970201	-	-0.216541	-0.995953	0.193795	0.999987	0.882144	0.996372	-0.662685	1	0.912946	-0.438383	1	-0.305621	0.995818	1	-0.453125	1	0.997661
carnobacteriaceae	-0.264608	-0.544609	-0.787001	0.648265	-0.7418	-0.834984	-0.844679	-0.704447	-0.216541	0.64987	0.966121	0.619064	0.979578	-0.205963	0.126329	-0.212803	-0.158914	0.955453	0.414563	-0.207975	-0.276904	-0.214122	-0.637312	-0.835161	-0.184709	0.832589	-0.216541	-0.773016	-0.216541	0.42388	0.446642	-0.216541	-	0.127921	0.915801	-0.211576	0.268784	-0.132668	0.874628	-0.216541	0.200709	-0.782535	-0.216541	-0.863383	-0.126439	-0.216541	-0.772176	-0.216541	-0.149305
lactobacillaceae	0.615087	-0.897606	-0.705158	0.822995	-0.118609	-0.604686	-0.638069	-0.770229	-0.995953	-0.670669	0.379557	-0.699698	0.324721	-0.996867	-0.967679	-0.99629	-0.99951	0.414941	-0.849513	-0.996702	-0.988425	-0.996173	0.682749	0.438653	-0.998347	0.655847	-0.995953	0.53029	-0.995953	0.9525	0.944497	-0.995953	0.127921	-	-0.281183	-0.996397	-0.920904	-0.999989	0.592695	-0.995953	-0.945928	0.517389	-0.995953	0.38996	-0.999999	-0.995953	0.531412	-0.995953	-0.999767
planococcaceae	-0.505121	-0.163472	-0.475945	0.293984	-0.669737	-0.56306	-0.558922	-0.369714	0.193795	0.900411	0.781116	0.882358	0.816344	0.2044	0.514107	0.197548	0.250995	0.756465	0.745151	0.202387	0.132339	0.196225	-0.893152	-0.985741	0.225566	0.540024	0.193795	-0.962719	0.193795	0.0244237	0.0496893	0.193795	0.915801	-0.281183	-	0.19878	0.633005	0.276585	0.606275	0.193795	0.577269	-0.966706	0.193795	-0.99333	0.282617	0.193795	-0.96236	0.193795	0.260397
sphingobacteriaceae	-0.583514	0.931125	0.762204	-0.866463	0.180319	0.667296	0.701023	0.819269	0.999987	0.605342	-0.456656	0.636583	-0.403768	0.999984	0.942803	0.999999	0.998564	-0.490612	0.801708	0.999993	0.997731	0.999997	-0.618321	-0.360855	0.999624	-0.717508	0.999987	-0.456474	0.999987	-0.974897	-0.968956	0.999987	-0.211576	-0.996397	0.19878	-	0.884527	0.996792	-0.65887	0.999987	0.915008	-0.442946	0.999987	-0.310457	0.996269	0.999987	-0.457651	0.999987	0.997996
rhizobiaceae	-0.701355	0.657695	0.375529	-0.544496	-0.17635	0.259095	0.287706	0.47117	0.882144	0.906751	0.0110842	0.922835	0.069629	0.88719	0.989439	0.88394	0.908247	-0.0274717	0.98796	0.886239	0.85111	0.883309	-0.913547	-0.754244	0.89698	-0.309723	0.882144	-0.818816	0.882144	-0.758456	-0.741737	0.882144	0.268784	-0.920904	0.633005	0.884527	-	0.919027	-0.231869	0.882144	0.997548	-0.810028	0.882144	-0.718046	0.921485	0.882144	-0.819575	0.882144	0.912273
aurantimonadaceae	-0.613422	0.899671	0.708514	-0.825607	0.122115	0.608337	0.641746	0.773145	0.996372	0.66711	-0.383983	0.696269	-0.329246	0.997235	0.96646	0.99669	0.999648	-0.419292	0.846977	0.99708	0.98914	0.99658	-0.679243	-0.434345	0.998611	-0.659454	0.996372	-0.526225	0.996372	-0.953948	-0.946059	0.996372	-0.132668	-0.999989	0.276585	0.996792	0.919027	-	-0.596545	0.996372	0.944364	-0.513285	0.996372	-0.385547	0.99998	0.996372	-0.527349	0.996372	0.999859
leuconostocaceae	0.0857735	-0.881036	-0.983812	0.928744	-0.660392	-0.973667	-0.997858	-0.948577	-0.662685	0.199928	0.970117	0.160721	0.954241	-0.654542	-0.370421	-0.659814	-0.617625	0.97875	-0.0785851	-0.656095	-0.708026	-0.660828	-0.183826	-0.463815	-0.638005	0.996729	-0.662685	-0.368553	-0.662685	0.809825	0.824398	-0.662685	0.874628	0.592695	0.606275	-0.65887	-0.231869	-0.596545	-	-0.662685	-0.299384	-0.382591	-0.662685	-0.510535	-0.591491	-0.662685	-0.367323	-0.662685	-0.609948
erythrobacteraceae	-0.581488	0.932921	0.765448	-0.86887	0.183976	0.670896	0.704636	0.822021	1	0.601288	-0.461172	0.632655	-0.408413	0.999941	0.941097	0.999993	0.998279	-0.495035	0.798659	0.999962	0.99806	0.999997	-0.614317	-0.35611	0.999472	-0.72104	1	-0.451945	1	-0.976016	-0.970201	1	-0.216541	-0.995953	0.193795	0.999987	0.882144	0.996372	-0.662685	-	0.912946	-0.438383	1	-0.305621	0.995818	1	-0.453125	1	0.997661
brevibacteriaceae	-0.694106	0.708502	0.439131	-0.600902	-0.125459	0.324194	0.353998	0.530406	0.912946	0.875014	-0.05893	0.893611	-0.000363288	0.917308	0.997158	0.914501	0.935306	-0.0973693	0.974709	0.916488	0.885767	0.913954	-0.882839	-0.706438	0.925722	-0.375513	0.912946	-0.776629	0.912946	-0.802211	-0.786861	0.912946	0.200709	-0.945928	0.577269	0.915008	0.997548	0.944364	-0.299384	0.912946	-	-0.766999	0.912946	-0.667571	0.946411	0.912946	-0.777462	0.912946	0.938703
bifidobacteriaceae	0.614443	-0.0935741	0.236383	-0.0427023	0.565596	0.340857	0.328266	0.124303	-0.438383	-0.981755	-0.595334	-0.973397	-0.64137	-0.448084	-0.716475	-0.44182	-0.490338	-0.563918	-0.890995	-0.446245	-0.381574	-0.440609	0.978503	0.99598	-0.467352	-0.306673	-0.438383	0.999885	-0.438383	0.232204	0.20754	-0.438383	-0.782535	0.517389	-0.966706	-0.442946	-0.810028	-0.513285	-0.382591	-0.438383	-0.766999	-	-0.438383	0.989763	-0.518666	-0.438383	0.999864	-0.438383	-0.498791
intrasporangiaceae	-0.581488	0.932921	0.765448	-0.86887	0.183976	0.670896	0.704636	0.822021	1	0.601288	-0.461172	0.632655	-0.408413	0.999941	0.941097	0.999993	0.998279	-0.495035	0.798659	0.999962	0.99806	0.999997	-0.614317	-0.35611	0.999472	-0.72104	1	-0.451945	1	-0.976016	-0.970201	1	-0.216541	-0.995953	0.193795	0.999987	0.882144	0.996372	-0.662685	1	0.912946	-0.438383	-	-0.305621	0.995818	1	-0.453125	1	0.997661
xanthomonadaceae	0.55859	0.0490093	0.371965	-0.183206	0.628392	0.467628	0.459646	0.262212	-0.305621	-0.944567	-0.703912	-0.930732	-0.744303	-0.315907	-0.609578	-0.309263	-0.360934	-0.676007	-0.817077	-0.313955	-0.245747	-0.307979	0.939053	0.998569	-0.336394	-0.439376	-0.305621	0.987488	-0.305621	0.0910091	0.065804	-0.305621	-0.863383	0.38996	-0.99333	-0.310457	-0.718046	-0.385547	-0.510535	-0.305621	-0.667571	0.989763	-0.305621	-	-0.391335	-0.305621	0.987279	-0.305621	-0.369987
nocardiopsaceae	-0.615603	0.896958	0.704108	-0.822176	0.117514	0.603544	0.636919	0.769315	0.995818	0.671776	-0.378175	0.700764	-0.323308	0.996748	0.968054	0.99616	0.999462	-0.413581	0.8503	0.99658	0.988197	0.996041	-0.68384	-0.439995	0.99826	-0.654718	0.995818	-0.531556	0.995818	-0.952044	-0.944005	0.995818	-0.126439	-0.999999	0.282617	0.996269	0.921485	0.99998	-0.591491	0.995818	0.946411	-0.518666	0.995818	-0.391335	-	0.995818	-0.532676	0.995818	0.999733
nocardioidaceae	-0.581488	0.932921	0.765448	-0.86887	0.183976	0.670896	0.704636	0.822021	1	0.601288	-0.461172	0.632655	-0.408413	0.999941	0.941097	0.999993	0.998279	-0.495035	0.798659	0.999962	0.99806	0.999997	-0.614317	-0.35611	0.999472	-0.72104	1	-0.451945	1	-0.976016	-0.970201	1	-0.216541	-0.995953	0.193795	0.999987	0.882144	0.996372	-0.662685	1	0.912946	-0.438383	1	-0.305621	0.995818	-	-0.453125	1	0.997661
enterobacteriaceae	0.620079	-0.109904	0.220427	-0.0264332	0.557605	0.32578	0.312673	0.108226	-0.453125	-0.984754	-0.582022	-0.977039	-0.628648	-0.462746	-0.727866	-0.456534	-0.504625	-0.550241	-0.898351	-0.460922	-0.396744	-0.455333	0.981767	0.99437	-0.481848	-0.290957	-0.453125	0.999999	-0.453125	0.248191	0.223622	-0.453125	-0.772176	0.531412	-0.96236	-0.457651	-0.819575	-0.527349	-0.367323	-0.453125	-0.777462	0.999864	-0.453125	0.987279	-0.532676	-0.453125	-	-0.453125	-0.512997
alcanivoracaceae	-0.581488	0.932921	0.765448	-0.86887	0.183976	0.670896	0.704636	0.822021	1	0.601288	-0.461172	0.632655	-0.408413	0.999941	0.941097	0.999993	0.998279	-0.495035	0.798659	0.999962	0.99806	0.999997	-0.614317	-0.35611	0.999472	-0.72104	1	-0.451945	1	-0.976016	-0.970201	1	-0.216541	-0.995953	0.193795	0.999987	0.882144	0.996372	-0.662685	1	0.912946	-0.438383	1	-0.305621	0.995818	1	-0.453125	-	0.997661
mycobacteriaceae	-0.60747	0.906753	0.720163	-0.834624	0.1344	0.621039	0.654533	0.783241	0.997661	0.654497	-0.399445	0.684108	-0.345067	0.998343	0.962008	0.997916	0.999953	-0.434489	0.837924	0.998222	0.99147	0.997828	-0.666814	-0.419147	0.999355	-0.671993	0.997661	-0.511861	0.997661	-0.958854	-0.95137	0.997661	-0.149305	-0.999767	0.260397	0.997996	0.912273	0.999859	-0.609948	0.997661	0.938703	-0.498791	0.997661	-0.369987	0.999733	0.997661	-0.512997	0.997661	-
bogoriellaceae	-0.594715	0.920488	0.743436	-0.852393	0.159495	0.646561	0.680198	0.803267	0.999425	0.628031	-0.430827	0.658545	-0.377234	0.999734	0.952019	0.999548	0.999693	-0.465295	0.818601	0.999684	0.995376	0.999506	-0.640714	-0.387583	0.999999	-0.697136	0.999425	-0.481927	0.999425	-0.968075	-0.961429	0.999425	-0.18332	-0.998427	0.226942	0.999585	0.897604	0.998684	-0.636916	0.999425	0.926255	-0.468601	0.999425	-0.337724	0.998342	0.999425	-0.483086	0.999425	0.999405
glycomycetaceae	-0.581488	0.932921	0.765448	-0.86887	0.183976	0.670896	0.704636	0.822021	1	0.601288	-0.461172	0.632655	-0.408413	0.999941	0.941097	0.999993	0.998279	-0.495035	0.798659	0.999962	0.99806	0.999997	-0.614317	-0.35611	0.999472	-0.72104	1	-0.451945	1	-0.976016	-0.970201	1	-0.216541	-0.995953	0.193795	0.999987	0.882144	0.996372	-0.662685	1	0.912946	-0.438383	1	-0.305621	0.995818	1	-0.453125	1	0.997661
flavobacteriaceae	-0.582592	0.931947	0.763687	-0.867564	0.181988	0.668941	0.702674	0.820527	0.999996	0.603495	-0.458718	0.634793	-0.405889	0.999968	0.942028	0.999999	0.998437	-0.492632	0.800319	0.999982	0.997884	1	-0.616496	-0.358691	0.999558	-0.719122	0.999996	-0.454409	0.999996	-0.975411	-0.969527	0.999996	-0.213842	-0.996198	0.196506	0.999997	0.883443	0.996603	-0.660613	0.999996	0.91407	-0.440866	0.999996	-0.308251	0.996066	0.999996	-0.455588	0.999996	0.997846
phyllobacteriaceae	-0.703276	0.636672	0.34982	-0.521408	-0.196275	0.23295	0.261049	0.447061	0.868744	0.918096	0.0388102	0.933162	0.0972669	0.874053	0.985039	0.870633	0.896294	0.000260405	0.991871	0.873052	0.836223	0.869968	-0.924475	-0.772162	0.884376	-0.283235	0.868744	-0.834421	0.868744	-0.740091	-0.722853	0.868744	0.295392	-0.90974	0.654231	0.87125	0.999615	0.907742	-0.204804	0.868744	0.995223	-0.825978	0.868744	-0.737071	0.91036	0.868744	-0.835149	0.868744	0.900564
micrococcaceae	-0.636796	0.866716	0.656746	-0.78466	0.0694962	0.552408	0.585352	0.727781	0.987744	0.718633	-0.317028	0.745775	-0.260938	0.989376	0.98234	0.988334	0.995198	-0.353354	0.882798	0.989075	0.97611	0.988128	-0.729945	-0.497594	0.992294	-0.604056	0.987744	-0.585638	0.987744	-0.930076	-0.920491	0.987744	-0.0615099	-0.997775	0.344542	0.988525	0.944844	0.997444	-0.537675	0.987744	0.96545	-0.573294	0.987744	-0.450488	0.997873	0.987744	-0.586709	0.987744	0.996103
[truncated: 5 more columns]
