# Supplementary material for: Microbial Community Succession and Organic Pollutants Removal During Olive Mill Waste Sludge and Green Waste Co-composting
Source: Front Microbiol. 2022 Feb 21;12:814553. doi: 10.3389/fmicb.2021.814553 (PMC8899611; doi:10.3389/fmicb.2021.814553)
Supplement: Supplementary file 1 [file Data_Sheet_1.ZIP › Pearson correlation fungi family S1.xlsx]

## Sheet: Feuil1
Pearson's r	T°	pH	EC	TOC	TKN	DR	TLEP	WSPP	nectriaceae	aspergillaceae	trichocomaceae	holtermanniales	stachybotryaceae	cryptococcaceae	debaryomycetaceae	lyophyllaceae	hypocreales	bionectriaceae	microascaceae	cystobasidiales	plectosphaerellaceae	tremellaceae	trigonopsidaceae	saccharomycetales	marasmiaceae	mrakiaceae	eremomycetaceae	ascomycota	dipodascaceae	cystofilobasidiaceae	sporidiobolaceae	trichomonascaceae	chaetomiaceae	pichiaceae	trichosporonaceae
T°	-	-0.454196	-0.143116	0.209656	0.627111	0.0455475	-0.133459	-0.387796	-0.581488	-0.508909	-0.581488	-0.00133032	-0.581488	-0.0823248	-0.130791	-0.659186	-0.581488	-0.581488	-0.581488	-0.581488	-0.581488	-0.581488	-0.598896	0.658948	-0.581488	-0.581488	-0.581488	-0.581488	0.599333	-0.00364406	-0.390213	-0.584074	-0.581488	0.648818	-0.00364406
pH	-0.454196	-	0.930213	-0.965204	0.370029	0.860056	0.907853	0.970667	0.932921	-0.155881	0.932921	-0.816785	0.932921	-0.745823	-0.698117	0.824377	0.932921	0.932921	0.932921	0.932921	0.932921	0.932921	0.916189	-0.238931	0.932921	0.932921	0.932921	0.932921	-0.0518612	-0.814908	-0.366507	0.0123315	0.932921	-0.201823	-0.814908
EC	-0.143116	0.930213	-	-0.97441	0.656143	0.973184	0.987835	0.957354	0.765448	-0.469185	0.765448	-0.957592	0.765448	-0.920072	-0.891477	0.594539	0.765448	0.765448	0.765448	0.765448	0.765448	0.765448	0.736045	0.0911626	0.765448	0.765448	0.765448	0.765448	0.27674	-0.956696	-0.649089	-0.314456	0.765448	0.128929	-0.956696
TOC	0.209656	-0.965204	-0.97441	-	-0.591645	-0.949187	-0.945085	-0.94207	-0.86887	0.286694	-0.86887	0.879891	-0.86887	0.822386	0.782329	-0.733839	-0.86887	-0.86887	-0.86887	-0.86887	-0.86887	-0.86887	-0.846787	0.103438	-0.86887	-0.86887	-0.86887	-0.86887	-0.084094	0.87841	0.485798	0.1231	-0.86887	0.065843	0.87841
TKN	0.627111	0.370029	0.656143	-0.591645	-	0.75295	0.626343	0.416818	0.183976	-0.667249	0.183976	-0.697141	0.183976	-0.721758	-0.732022	0.00991794	0.183976	0.183976	0.183976	0.183976	0.183976	0.183976	0.151442	0.48852	0.183976	0.183976	0.183976	0.183976	0.585259	-0.697972	-0.722004	-0.602905	0.183976	0.50949	-0.697972
DR	0.0455475	0.860056	0.973184	-0.949187	0.75295	-	0.973175	0.897119	0.670896	-0.556909	0.670896	-0.961997	0.670896	-0.937948	-0.917388	0.48616	0.670896	0.670896	0.670896	0.670896	0.670896	0.670896	0.638434	0.202495	0.670896	0.670896	0.670896	0.670896	0.378847	-0.961486	-0.717615	-0.414158	0.670896	0.238721	-0.961486
TLEP	-0.133459	0.907853	0.987835	-0.945085	0.626343	0.973175	-	0.964644	0.704636	-0.552512	0.704636	-0.983085	0.704636	-0.955861	-0.933266	0.518381	0.704636	0.704636	0.704636	0.704636	0.704636	0.704636	0.672029	0.18541	0.704636	0.704636	0.704636	0.704636	0.367583	-0.982488	-0.720627	-0.404169	0.704636	0.222762	-0.982488
WSPP	-0.387796	0.970667	0.957354	-0.94207	0.416818	0.897119	0.964644	-	0.822021	-0.362674	0.822021	-0.909458	0.822021	-0.8606	-0.825528	0.672341	0.822021	0.822021	0.822021	0.822021	0.822021	0.822021	0.796929	-0.0209125	0.822021	0.822021	0.822021	0.822021	0.165106	-0.908229	-0.552942	-0.203423	0.822021	0.0166168	-0.908229
nectriaceae	-0.581488	0.932921	0.765448	-0.86887	0.183976	0.670896	0.704636	0.822021	-	0.201358	1	-0.565207	1	-0.466793	-0.40427	0.972016	1	1	1	1	1	1	0.998988	-0.566169	1	1	1	1	-0.400291	-0.5625	-0.0167604	0.363621	1	-0.534295	-0.5625
aspergillaceae	-0.508909	-0.155881	-0.469185	0.286694	-0.667249	-0.556909	-0.552512	-0.362674	0.201358	-	0.201358	0.694243	0.201358	0.77226	0.814503	0.425828	0.201358	0.201358	0.201358	0.201358	0.201358	0.201358	0.245222	-0.921409	0.201358	0.201358	0.201358	0.201358	-0.97822	0.696598	0.976005	0.985685	0.201358	-0.935569	0.696598
trichocomaceae	-0.581488	0.932921	0.765448	-0.86887	0.183976	0.670896	0.704636	0.822021	1	0.201358	-	-0.565207	1	-0.466793	-0.40427	0.972016	1	1	1	1	1	1	0.998988	-0.566169	1	1	1	1	-0.400291	-0.5625	-0.0167604	0.363621	1	-0.534295	-0.5625
holtermanniales	-0.00133032	-0.816785	-0.957592	0.879891	-0.697141	-0.961997	-0.983085	-0.909458	-0.565207	0.694243	-0.565207	-	-0.565207	0.993392	0.983027	-0.355597	-0.565207	-0.565207	-0.565207	-0.565207	-0.565207	-0.565207	-0.527522	-0.359994	-0.565207	-0.565207	-0.565207	-0.565207	-0.529726	0.999995	0.834306	0.562957	-0.565207	-0.39534	0.999995
stachybotryaceae	-0.581488	0.932921	0.765448	-0.86887	0.183976	0.670896	0.704636	0.822021	1	0.201358	1	-0.565207	-	-0.466793	-0.40427	0.972016	1	1	1	1	1	1	0.998988	-0.566169	1	1	1	1	-0.400291	-0.5625	-0.0167604	0.363621	1	-0.534295	-0.5625
cryptococcaceae	-0.0823248	-0.745823	-0.920072	0.822386	-0.721758	-0.937948	-0.955861	-0.8606	-0.466793	0.77226	-0.466793	0.993392	-0.466793	-	0.997587	-0.245978	-0.466793	-0.466793	-0.466793	-0.466793	-0.466793	-0.466793	-0.426534	-0.46469	-0.466793	-0.466793	-0.466793	-0.466793	-0.62357	0.993763	0.892066	0.654093	-0.466793	-0.498148	0.993763
debaryomycetaceae	-0.130791	-0.698117	-0.891477	0.782329	-0.732022	-0.917388	-0.933266	-0.825528	-0.40427	0.814503	-0.40427	0.983027	-0.40427	0.997587	-	-0.178093	-0.40427	-0.40427	-0.40427	-0.40427	-0.40427	-0.40427	-0.362712	-0.525043	-0.40427	-0.40427	-0.40427	-0.40427	-0.676339	0.983623	0.921287	0.705029	-0.40427	-0.557144	0.983623
lyophyllaceae	-0.659186	0.824377	0.594539	-0.733839	0.00991794	0.48616	0.518381	0.672341	0.972016	0.425828	0.972016	-0.355597	0.972016	-0.245978	-0.178093	-	0.972016	0.972016	0.972016	0.972016	0.972016	0.972016	0.9816	-0.743964	0.972016	0.972016	0.972016	0.972016	-0.604364	-0.352531	0.218592	0.572281	0.972016	-0.717918	-0.352531
hypocreales	-0.581488	0.932921	0.765448	-0.86887	0.183976	0.670896	0.704636	0.822021	1	0.201358	1	-0.565207	1	-0.466793	-0.40427	0.972016	-	1	1	1	1	1	0.998988	-0.566169	1	1	1	1	-0.400291	-0.5625	-0.0167604	0.363621	1	-0.534295	-0.5625
bionectriaceae	-0.581488	0.932921	0.765448	-0.86887	0.183976	0.670896	0.704636	0.822021	1	0.201358	1	-0.565207	1	-0.466793	-0.40427	0.972016	1	-	1	1	1	1	0.998988	-0.566169	1	1	1	1	-0.400291	-0.5625	-0.0167604	0.363621	1	-0.534295	-0.5625
microascaceae	-0.581488	0.932921	0.765448	-0.86887	0.183976	0.670896	0.704636	0.822021	1	0.201358	1	-0.565207	1	-0.466793	-0.40427	0.972016	1	1	-	1	1	1	0.998988	-0.566169	1	1	1	1	-0.400291	-0.5625	-0.0167604	0.363621	1	-0.534295	-0.5625
cystobasidiales	-0.581488	0.932921	0.765448	-0.86887	0.183976	0.670896	0.704636	0.822021	1	0.201358	1	-0.565207	1	-0.466793	-0.40427	0.972016	1	1	1	-	1	1	0.998988	-0.566169	1	1	1	1	-0.400291	-0.5625	-0.0167604	0.363621	1	-0.534295	-0.5625
plectosphaerellaceae	-0.581488	0.932921	0.765448	-0.86887	0.183976	0.670896	0.704636	0.822021	1	0.201358	1	-0.565207	1	-0.466793	-0.40427	0.972016	1	1	1	1	-	1	0.998988	-0.566169	1	1	1	1	-0.400291	-0.5625	-0.0167604	0.363621	1	-0.534295	-0.5625
tremellaceae	-0.581488	0.932921	0.765448	-0.86887	0.183976	0.670896	0.704636	0.822021	1	0.201358	1	-0.565207	1	-0.466793	-0.40427	0.972016	1	1	1	1	1	-	0.998988	-0.566169	1	1	1	1	-0.400291	-0.5625	-0.0167604	0.363621	1	-0.534295	-0.5625
trigonopsidaceae	-0.598896	0.916189	0.736045	-0.846787	0.151442	0.638434	0.672029	0.796929	0.998988	0.245222	0.998988	-0.527522	0.998988	-0.426534	-0.362712	0.9816	0.998988	0.998988	0.998988	0.998988	0.998988	0.998988	-	-0.602679	0.998988	0.998988	0.998988	0.998988	-0.441113	-0.524734	0.0282388	0.405162	0.998988	-0.571783	-0.524734
saccharomycetales	0.658948	-0.238931	0.0911626	0.103438	0.48852	0.202495	0.18541	-0.0209125	-0.566169	-0.921409	-0.566169	-0.359994	-0.566169	-0.46469	-0.525043	-0.743964	-0.566169	-0.566169	-0.566169	-0.566169	-0.566169	-0.566169	-0.602679	-	-0.566169	-0.566169	-0.566169	-0.566169	0.982001	-0.36305	-0.814684	-0.973735	-0.566169	0.999271	-0.36305
marasmiaceae	-0.581488	0.932921	0.765448	-0.86887	0.183976	0.670896	0.704636	0.822021	1	0.201358	1	-0.565207	1	-0.466793	-0.40427	0.972016	1	1	1	1	1	1	0.998988	-0.566169	-	1	1	1	-0.400291	-0.5625	-0.0167604	0.363621	1	-0.534295	-0.5625
mrakiaceae	-0.581488	0.932921	0.765448	-0.86887	0.183976	0.670896	0.704636	0.822021	1	0.201358	1	-0.565207	1	-0.466793	-0.40427	0.972016	1	1	1	1	1	1	0.998988	-0.566169	1	-	1	1	-0.400291	-0.5625	-0.0167604	0.363621	1	-0.534295	-0.5625
eremomycetaceae	-0.581488	0.932921	0.765448	-0.86887	0.183976	0.670896	0.704636	0.822021	1	0.201358	1	-0.565207	1	-0.466793	-0.40427	0.972016	1	1	1	1	1	1	0.998988	-0.566169	1	1	-	1	-0.400291	-0.5625	-0.0167604	0.363621	1	-0.534295	-0.5625
ascomycota	-0.581488	0.932921	0.765448	-0.86887	0.183976	0.670896	0.704636	0.822021	1	0.201358	1	-0.565207	1	-0.466793	-0.40427	0.972016	1	1	1	1	1	1	0.998988	-0.566169	1	1	1	-	-0.400291	-0.5625	-0.0167604	0.363621	1	-0.534295	-0.5625
dipodascaceae	0.599333	-0.0518612	0.27674	-0.084094	0.585259	0.378847	0.367583	0.165106	-0.400291	-0.97822	-0.400291	-0.529726	-0.400291	-0.62357	-0.676339	-0.604364	-0.400291	-0.400291	-0.400291	-0.400291	-0.400291	-0.400291	-0.441113	0.982001	-0.400291	-0.400291	-0.400291	-0.400291	-	-0.532503	-0.90955	-0.999213	-0.400291	0.988495	-0.532503
cystofilobasidiaceae	-0.00364406	-0.814908	-0.956696	0.87841	-0.697972	-0.961486	-0.982488	-0.908229	-0.5625	0.696598	-0.5625	0.999995	-0.5625	0.993763	0.983623	-0.352531	-0.5625	-0.5625	-0.5625	-0.5625	-0.5625	-0.5625	-0.524734	-0.36305	-0.5625	-0.5625	-0.5625	-0.5625	-0.532503	-	0.836109	0.565664	-0.5625	-0.398349	1
sporidiobolaceae	-0.390213	-0.366507	-0.649089	0.485798	-0.722004	-0.717615	-0.720627	-0.552942	-0.0167604	0.976005	-0.0167604	0.834306	-0.0167604	0.892066	0.921287	0.218592	-0.0167604	-0.0167604	-0.0167604	-0.0167604	-0.0167604	-0.0167604	0.0282388	-0.814684	-0.0167604	-0.0167604	-0.0167604	-0.0167604	-0.90955	0.836109	-	0.925322	-0.0167604	-0.836224	0.836109
trichomonascaceae	-0.584074	0.0123315	-0.314456	0.1231	-0.602905	-0.414158	-0.404169	-0.203423	0.363621	0.985685	0.363621	0.562957	0.363621	0.654093	0.705029	0.572281	0.363621	0.363621	0.363621	0.363621	0.363621	0.363621	0.405162	-0.973735	0.363621	0.363621	0.363621	0.363621	-0.999213	0.565664	0.925322	-	0.363621	-0.981716	0.565664
chaetomiaceae	-0.581488	0.932921	0.765448	-0.86887	0.183976	0.670896	0.704636	0.822021	1	0.201358	1	-0.565207	1	-0.466793	-0.40427	0.972016	1	1	1	1	1	1	0.998988	-0.566169	1	1	1	1	-0.400291	-0.5625	-0.0167604	0.363621	-	-0.534295	-0.5625
pichiaceae	0.648818	-0.201823	0.128929	0.065843	0.50949	0.238721	0.222762	0.0166168	-0.534295	-0.935569	-0.534295	-0.39534	-0.534295	-0.498148	-0.557144	-0.717918	-0.534295	-0.534295	-0.534295	-0.534295	-0.534295	-0.534295	-0.571783	0.999271	-0.534295	-0.534295	-0.534295	-0.534295	0.988495	-0.398349	-0.836224	-0.981716	-0.534295	-	-0.398349
trichosporonaceae	-0.00364406	-0.814908	-0.956696	0.87841	-0.697972	-0.961486	-0.982488	-0.908229	-0.5625	0.696598	-0.5625	0.999995	-0.5625	0.993763	0.983623	-0.352531	-0.5625	-0.5625	-0.5625	-0.5625	-0.5625	-0.5625	-0.524734	-0.36305	-0.5625	-0.5625	-0.5625	-0.5625	-0.532503	1	0.836109	0.565664	-0.5625	-0.398349	-
